# Supplementary material for: Adaptive Goal Processes and Underlying Motives That Sustain Mental Wellbeing and New Year Exercise Resolutions
Source: Int J Environ Res Public Health. 2023 Jan 4;20(2):901. doi: 10.3390/ijerph20020901 (PMC9858624; doi:10.3390/ijerph20020901)
Supplement: Supplementary file 1 [file ijerph-20-00901-s001.zip]

Archive with 1 entries (1 files):
- ijerph-2099942-supplementary.pdf
